# Supplementary material for: Evolutionary Dynamics and Population Genetics of Ash Shoestring-Associated Virus in a European-Wide Survey
Source: Microorganisms. 2025 Mar 11;13(3):633. doi: 10.3390/microorganisms13030633 (PMC11945195; doi:10.3390/microorganisms13030633)
Supplement: Supplementary file 1 [file microorganisms-13-00633-s001.zip]

Archive with 11 entries (11 files):
- Legends of Supplementary Figures S1-S6.pdf
- Supplementary Figure S1.jpg
- Supplementary Figure S2.jpg
- Supplementary Figure S3.jpg
- Supplementary Figure S4.jpg
- Supplementary Figure S5.jpg
- Supplementary Figure S6.jpeg
- Supplementary Figure S7.pptx
- Supplementary Figure S8.pptx
- Table S1. list of collected samples and GenBank accession numbers of the isolates sequenced in this study.xlsx
- Table S2. summary of studied genome regions lengths and identity percentages.pdf
