# Supplementary material for: Evolutionary Dynamics and Population Genetics of Ash Shoestring-Associated Virus in a European-Wide Survey
Source: Microorganisms. 2025 Mar 11;13(3):633. doi: 10.3390/microorganisms13030633 (PMC11945195; doi:10.3390/microorganisms13030633)
Supplement: Supplementary file 1 [file microorganisms-13-00633-s001.zip › Table S1. list of collected samples and GenBank accession numbers of the isolates sequenced in this study.xlsx]

## Sheet: Sheet1
Isolate	origin of sample	Country	Host	GenBank acc. no. ORF1 N-proximal	GenBank acc. no. ORF1 C-proximal	GenBank acc. No. RNA2	GenBank acc. no. RNA3	GenBank acc. no. RNA4	GenBank acc. no. RNA5
E55271	Basel	Switzerland	Fraxinus excelsior				PQ438405
E56800	Lund	Sweden	Fraxinus excelsior				PQ438406
E56805	Stockholm, district Bromma	Sweden	Fraxinus excelsior				PQ438407
E56807	Lund	Sweden	Fraxinus excelsior				PQ438408
E56811	Linkøping	Sweden	Fraxinus excelsior				PQ438409
E56812	Sigtuna	Sweden	Fraxinus excelsior			PQ438468	PQ438410	PQ438488	PQ438514
E56813	Sigtuna	Sweden	Fraxinus excelsior				PQ438411
E56814	Berg	Sweden	Fraxinus excelsior				PQ438412
E56818	Lund	Sweden	Fraxinus excelsior				PQ438413	PQ438489	PQ438515
E58241	Blomberg, Kinnekulle	Sweden	Fraxinus excelsior			PQ438469		PQ438490
E58008	Hamburg	Germany	Fraxinus ornus				PQ438414	PQ438491	PQ438516
E58013	Hamburg	Germany	Fraxinus ornus				PQ438415
E58023	Hamburg	Germany	Fraxinus ornus				PQ438416
E58051	Hamburg	Germany	Fraxinus ornus				PQ438417
E58602	Hamburg	Germany	Fraxinus ornus				PQ438418
E59464	Hamburg	Germany	Fraxinus ornus	PQ438446
E60765	Hamburg	Germany	Fraxinus ornus	PQ438447	PQ438457
E62001	Hamburg	Germany	Fraxinus excelsior			PQ438470	PQ438419	PQ438492	PQ438517
E60401	Berlin	Germany	Fraxinus ornus				PQ438420
E60406	Berlin	Germany	Fraxinus ornus				PQ438421
E60416	Berlin	Germany	Fraxinus ornus				PQ438422
E60418	Berlin	Germany	Fraxinus ornus				PQ438423
E60425	Berlin	Germany	Fraxinus ornus				PQ438424
E62231	Berlin	Germany	Fraxinus ornus			PQ438474	PQ438425	PQ438493	PQ438521
E61787	Berlin	Germany	Fraxinus ornus				PQ438426
E59984	Berlin	Germany	Fraxinus excelsior				PQ438427
E62015	Berlin	Germany	Fraxinus excelsior			PQ438471	PQ438428	PQ438494	PQ438518
E62017	Berlin	Germany	Fraxinus excelsior	PQ438448	PQ438458	PQ438472	PQ438429	PQ438495	PQ438519
E62018	Berlin	Germany	Fraxinus excelsior			PQ438473	PQ438430	PQ438496	PQ438520
E62033	Melzower Forst	Germany	Fraxinus excelsior	PQ438449	PQ438459		PQ438431	PQ438497	PQ438522
E62037	Melzower Forst	Germany	Fraxinus excelsior			PQ438475	PQ438432	PQ438498	PQ438523
E62053	Melzower Forst	Germany	Fraxinus excelsior			PQ438476	PQ438433	PQ438499	PQ438524
E62073	Melzower Forst	Germany	Fraxinus excelsior			PQ438477	PQ438434	PQ438500	PQ438525
E62471	Melzower Forst	Germany	Fraxinus excelsior			PQ438478	PQ438435
E62477	Melzower Forst	Germany	Fraxinus excelsior		PQ438460
E62898	Melzower Forst	Germany	Fraxinus excelsior					PQ438504	PQ438526
E62900	Melzower Forst	Germany	Fraxinus excelsior			PQ438479	PQ438436	PQ438501	PQ438527
E62902	Melzower Forst	Germany	Fraxinus excelsior			PQ438480		PQ438502	PQ438528
E62907	Melzower Forst	Germany	Fraxinus excelsior	PQ438450	PQ438461	PQ438481	PQ438437	PQ438503	PQ438529
E62659	Goting	Germany	Fraxinus excelsior			PQ438482	PQ438438	PQ438505
E62779	Kaisheim	Germany	Fraxinus excelsior			PQ438487	PQ438439	PQ438511	PQ438534
E62787	Kaisheim	Germany	Fraxinus excelsior	PQ438456				PQ438512	PQ438535
E62795	Kaisheim	Germany	Fraxinus excelsior					PQ438513	PQ438536
E63064	Wangerland	Germany	Fraxinus excelsior	PQ438451	PQ438462		PQ438440	PQ438506	PQ438530
E63073	Wangerland	Germany	Fraxinus excelsior	PQ438455	PQ438466	PQ438486		PQ438510	PQ438533
E63065	Wangerland	Germany	Fraxinus excelsior	PQ438452	PQ438463	PQ438483	PQ438441	PQ438507
E63069	Jever	Germany	Fraxinus excelsior	PQ438453	PQ438464	PQ438484	PQ438442	PQ438508	PQ438531
E63071	Wittmund	Germany	Fraxinus excelsior	PQ438454	PQ438465	PQ438485	PQ438443	PQ438509	PQ438532
E62940	Oberbozen	Italy	Fraxinus				PQ438444
E62941	Oberbozen	Italy	Fraxinus		PQ438467
E62943	Oberbozen	Italy	Fraxinus				PQ438445
